# Supplementary material for: Kv1.3 Ion Channels Mediate Electrical Stimulation-Induced Collagen Expression in Human Dermal Fibroblasts
Source: Cosmetics. Author manuscript; Available in PMC 2025 Aug 29. (PMC12393046; doi:10.3390/cosmetics12030086)
Supplement: Supplementary Videos [file NIHMS2079742-supplement-Supplementary_Videos.zip]

Archive with 6 entries (6 files):
- Video S2C.AVI
- Video S1A.AVI
- Video S1B.MP4
- Video S1C.AVI
- Video S2A.AVI
- Video S2B.AVI
